# Supplementary material for: The AXL-PYK2-PKCα axis as a nexus of stemness circuits in TNBC
Source: Life Sci Alliance. 2021 Mar 30;4(6):e202000985. doi: 10.26508/lsa.202000985 (PMC8046419; doi:10.26508/lsa.202000985)
Supplement: Supplementary file 3 [file LSA-2020-00985_TableS2.xlsx]

## Sheet: S2
Table S2 - GSEA pathways used in figure 5E
	Pathway	Signature	PYK2			PKCα
			NES	p-value	FDR	NES	p-value	FDR
	IL6-STAT3	HALLMARK_IL6_JAK_STAT3_SIGNALING	1.92	<0.01	<0.01	1.56	0.018	0.025
	IL8-CXCR2	PID_IL8_CXCR2_PATHWAY	1.93	<0.01	<0.01	1.67	<0.01	0.014
	WNT	KEGG_WNT_SIGNALING_PATHWAY	1.35	0.017	0.204	1.57	<0.01	0.027
	Hedghog	HALLMARK_HEDGEHOG_SIGNALING	1.37	0.123	0.234	1.57	0.038	0.027
	TGFβ	HALLMARK_TGF_BETA_SIGNALING	1.17	0.288	0.298	1.88	<0.01	<0.01
	The gene signatures (taken from the MsigDB, Broad) which were used for the GSEA results shown in figure 5E. NES = normalized enrichment score; FDR = false discovery rate.
