# Supplementary material for: The AXL-PYK2-PKCα axis as a nexus of stemness circuits in TNBC
Source: Life Sci Alliance. 2021 Mar 30;4(6):e202000985. doi: 10.26508/lsa.202000985 (PMC8046419; doi:10.26508/lsa.202000985)
Supplement: Supplementary file 4 [file LSA-2020-00985_TableS3.xlsx]

## Sheet: S3
Table S3: List of qRT-PCR primers.
	Gene	Primer pair sequence
	β-Actin (ACTB)	F: TCCACACCCGCCGCCAGCTCACC
		R: GGATGCCTCTCTTGCTCTGGGCCTCGTC
	AXL	F: TTTATGACTATCTGCGCCAGG
		R: TGTGTTCTCCAAATCTTCCCG
	PYK2 (PTK2B)	F: CTCATCGGGAGCGTGGAT
		R: GCTCTGCCAGGTCTTTGTTGA
	PKCα (PRKCA)	F: TGGTGTTGGGAAAGGGGAGTT
		R: AGGAGTGCAGCTGCGTCAAGA
	FRA-1 (FOSL1)	F: GGGCATGTTCCGAGACTTC
		R: GCACCAGGTGGAACTTCTG
	CD24	F: AACAGCCAGTCTCTTCGTGG
		R: AGACGCCATTTGGATTGGGT
	Sequences of qRT-PCR primer pairs (F = Forward primer, R = Reverse primer) for indicated genes are shown in 5’  3’ direction.
